# Supplementary material for: Transcription Factor VviMYB86 Oppositely Regulates Proanthocyanidin and Anthocyanin Biosynthesis in Grape Berries
Source: Front Plant Sci. 2021 Jan 13;11:613677. doi: 10.3389/fpls.2020.613677 (PMC7838568; doi:10.3389/fpls.2020.613677)
Supplement: Supplementary file 2 [file Data_Sheet_2.xlsx]

## Sheet: Table S1
Supplementary Table 1 Primers used in this study. The primer positions indicated the base from the start codon of the genes and the first nucleotide of the start codon was defined as position 1. The sequences shown in boldface were the restriction sites, the sequences with underline were restriction site protection base and the sequences shown in red were additional sequences necessary for the In…
Purpose	Gene name	Sequence of forward (F) and reverse (R) primers (5’ to 3’)	Vectors integrated
Target gene cloning	VviMYB86	F: ATGGGGAGGCACTCTTGTTG	pMD19-T
	(XM_002280991)	R: CTAAATATGTCCAAAGGTTGCGGGG
Quantitative real-time PCR	VviCHS (AB066274)	F: TCACTTGGACAGCCTTGTTG
		R: CAATTCGAACATGGGCTTCT
	VviCHI (NM_001281104)	F: CAGGCAACTCCATTCTTTTC
		R: TTCTCTATCACTGCATTCCC
	VviDFR (NM_001281215)	F: TCTTCCATGTTGCCACACCC
		R: TCTGACAGTCTTTGCGGCAG
	VviLAR1 (AJ865336)	F: AAATGAACTCGCATCTGTGT
		R: CTGTGGGATGATGTTTTCTC
	VviLAR2 (AJ865334)	F: GGTGATGGCTCTGTCAAAGC
		R: CTGGGAGGTCGGAAATGAAG
	VviANR (AB199315)	F: GCTGCTGTTACCATCAATCA
		R: GCAGGATAGCCCCAAGTAGG
	VviANS (EU156063)	F: CCAAGCGACTACGTTCCAGC
		R: CCAACCCAAGCGATAGCACC
	VviUFGT (XM_002276999)	F: TAACACATTGTGGATGGAACTCAT
		R: ACCTTCAATTCTCACTCCAATCTC
	VviMYB86	F: GCTCAGGCAGAGAGGCATTG
		R: GCCTCGTGTTGCGATTGAAG
	VviMYB5b (NM_001280925)	F: GCCTCCGCTGGATGAACTAC
		R: CTGTTGCCGAGAAGTCGGTG
	VviMYBPA1 (TC54724)	F: TTGACGGGGTTGACTTCTTC
		R: GAGTAGTGATTCGGCGAAGG
	VviMYBPA2 (EU919682)	F: GTCATCCGAACAAGAGCAGTGCGA
		R: TTCTCCCATCTCTTCATCTTGG
	VviMYBPAR (AB911341)	F: ACAAGAACAAGGCTGTGGTGG
		R: TGGTGTCATGGATGGACCTG
	VviMYBC2-L1 (EU181425)	F: CGGTAAAATCGGTTGGTGAT
		R: TGATTGCGACATCAAGGTTC
	VviMYBA1 (GU145119)	F: ACTATTGGCATAGTCACCACTTC
		R: GGCAAGGCTTTGGAGAACTTG
	VviUbiquitin1 (TC32075, TIGR database)	F: TCTGAGGCTTCGTGGTGGTA
		R: AGGCGTGCATAACATTTGCG
Subcellular localization	VviMYB86	F: ACGCGTCGACATGGGGAGGCACTCTTGTTG	pEZS-NL
		R: CGGGGTACCAATATGTCCAAAGGTTGCG
Transactivation assay	VviMYB86	F: CGCCATATGATGGGGAGGCACTCTTGTTG	pGBKT7
		R: ACGCGTCGACCTAAATATGTCCAAAGGTTGCG
	VviMYBPAR (AB911341)	F: CGCCATATGATGGGGAGGAGTCCTTGTTG	pGBKT7
		R: ACGCGTCGACTTATTCTCCTCCAAGCCAGTCAC
	VviMYBC2-L1 (EU181425)	F: CGCCATATGATGAGGAAGCCCTGCTGTG	pGBKT7
		R: ACGCGTCGACTCCAAAGAGGAGCAGCGT
Dual luciferase assay	VviMYB86	F: CACGGGGGACTCTAGAATGGGGAGGCACTCTTGTTGTT	pCambia 1301
		R: GATCGGGGAAATTCGAGCTCCTAAATATGTCCAAAGGTTGCGGGG
	VviLAR1 promoter (MT586116)	F: TGCACTGCAGGAGGCTAGGGTCTCCAC	pGreenⅡ 0800-Luc
		R: CGCGGATCCGAACCGGAGAAACAGTCATTC
	VviLAR2 promoter (MT586117)	F: TGCACTGCAGTTTAATCATATGTGGGACATGG	pGreenⅡ 0800-Luc
		R: CGCGGATCCATCGGTGTTAATTTTCTGAGAAAG
	VviANR promoter (KC477439)	F: TGCACTGCAGAGTCAAATTACAAAAATCAATTAATGATC	pGreenⅡ 0800-Luc
		R: CGCGGATCCATGCCCTCACTTCCAAATT
	VviUFGT promoter (AY955269)	F: AACTGCAGGGGTCTGTTTGATAACTATTTTC	pGreenⅡ 0800-Luc
		R: CGGGATCCGGTTGGAATGGGGGATG
	VviANS promoter (AF290432)	F: ATAAGCTTGATATCGAATTCCTGCACACGCGACAAAACTTATGTGTC	pGreenⅡ 0800-Luc
		R: GAACTAGTGGATCCCCCGGGCTGCATCTAGTAAATATCACTGATCTACTTGTTTTCC
	VviMYBPA1 promoter (KC477440)	F: ATAAGCTTGATATCGAATTCCTGCAGAAACGTACAAGTGTAATTTGTACATTTGC	pGreenⅡ 0800-Luc
		R: GAACTAGTGGATCCCCCGGGCTGCAATCTCTCTCTTTCCTTTCTTTCCC
	VviMYBPA2 promoter (KC477441)	F: ATAAGCTTGATATCGAATTCCTGCAGCACATGCTTCAAACAAAGC	pGreenⅡ 0800-Luc
		R: GAACTAGTGGATCCCCCGGGCTGCATTATATTCTCTACAAAAAGTCTCTCTCTCTC
	VviMYBPAR promoter (AM468994)	F: ATAAGCTTGATATCGAATTCCTGCAGCCTATGTGAACATCATAATTGTGAC	pGreenⅡ 0800-Luc
		R: GAACTAGTGGATCCCCCGGGCTGCATCTCCTCCTCTCTGGCTC
	VviMYBC2-L1 promoter (AM453762)	F: ATAAGCTTGATATCGAATTCCTGCACGTCACTTAAGTCGTAAAGGAG	pGreenⅡ 0800-Luc
		R: GAACTAGTGGATCCCCCGGGCTGCAGGTGGTATTGAATAATATTACACCCC
	VviMYBA1 promoter (FJ418598)	F: ATAAGCTTGATATCGAATTCCTGCAGAGGGAATTGTCAGTGAGAAG	pGreenⅡ 0800-Luc
		R: GAACTAGTGGATCCCCCGGGCTGCACGAGTCAACTCAACACAAGAG
Overexpression in grape callus system	VviMYB86	F: AACGATACTCGAGGGGGATCCATGGGGAGGCACTCTT	pCXSN
		R: GGGAAATTCGCTAGTGGATCCCTAAATATGTCCAAAGGTTGCG
	HygB	F: CTCCAACAATGTCCTGACGGACA
		R: CTATTTCTTTGCCCTCGGACGAG
Cloning of VviMYB86 promoter	VviMYB86 promoter (NC_012013.3)	F: TAGAAAACAACACCCAAAGACCC	pMD19-T
		R: GCCTCCCCATTTGGAGTAAG

## Sheet: Table S2
Supplementary Table 2 The co-correlation analysis between VviMYB86 and PA-related and anthocyanin-related structural and regulatory genes. The expression levels of genes were collected from the the RNA-sequencing data of the control group at the E-L 29, E-L 31, and E-L 35 to E-L 38 stages of berry development, which was detailly recorded in the previous publication of our research group (Sun et a…
Gene	VIT	E-L29-A	E-L29-B	E-L29-C	E-L31-A	E-L31-B	E-L31-C	E-L35-A	E-L35-B	E-L35-C	E-L36-A	E-L36-B	E-L36-C	E-L37-A	E-L37-B	E-L37-C	E-L38-A	E-L38-B	E-L38-C	Correlation coefficient with the expression of VviMYB86
VviMYB86	VIT_207s0005g02480	33.48	42.16	41.09	18.19	20.38	23.13	3.29	3.45	2.34	1.04	0.63	1.51	1.12	1.94	1.53	0.7	0.41	0	1
VviLAR1	VIT_201s0011g02960	14.58	8.41	9.58	0.72	1.47	1.15	3.48	4.76	3.17	0.97	0.97	1.31	2.13	1.42	2.38	1.16	1.13	0.67	0.733229
VviLAR2	VIT_217s0000g04150	48.76	51.49	49.81	26.53	19.21	40.42	22.17	23.33	23.86	6.7	6.02	6.3	6.18	8.84	7.42	11.13	8.36	7.35	0.926958
VviANR	VIT_200s0361g00040	87.14	41.82	42.65	4.97	3.93	19.19	9.21	9.13	2.95	0.31	0.39	0.38	0.77	1.66	2.47	4.36	2.72	1.91	0.796132
VviANS	VIT_202s0025g04720	253.22	146.63	142.1	41.12	31.06	59.68	258.63	278.85	227.94	203.94	149.77	102.66	140.26	213.28	189.35	132.69	124.02	126.57	-0.20085
VviUFGT	VIT_216s0039g02230	8.72	16.33	14.64	7.37	9.02	9.97	89.62	91.4	90.68	69.6	59.36	51	73.68	86.91	65.59	56.16	56.45	64.71	-0.811264
VviMYBPA1	VIT_215s0046g00170	28.51	43.66	44.97	8.04	3.89	10.94	25.19	24.43	21.45	6.76	11.11	4.42	16.96	16.5	20.53	57.54	50.57	24.43	0.22463
VviMYBPA2	VIT_211s0016g01320	3.49	2.32	2.79	0.14	0.27	0.27	0.52	0.55	0.43	0	0	0.13	0	0	0	0	0.13	0	0.840751
VviMYBPAR	VIT_211s0016g01300	4.96	7.93	7.22	1.56	1.24	3.28	0.32	0.56	0	0.22	0	0.22	0.22	0.58	0.11	0.33	0.21	0.35	0.960888
VviMYBC2L1	VIT_201s0011g04760	15.64	20.61	20.56	27.72	22.11	18.12	14.29	15.22	16.43	10.66	11.58	7.58	23.1	18.71	20.14	23.07	21.63	19.33	0.263323
VviMYBA1	VIT_202s0033g00410	0	0	0	0	0	1.74	26.44	21.58	19.75	10.57	8.53	8.01	20.06	22.34	12.39	3.31	5.05	7.23	-0.634213
